# Supplementary material for: Characterization of Phenolic Profiles Using UPLC-Q-TOF-MS/MS and NMR in the Biofunctional Fraction of Korean Winter Spinach (Spinacia oleracea L.) Leaves: Evaluation of Major Phenolics and Their Bioactivities Under Optimized Extraction Conditions
Source: Antioxidants (Basel). 2026 May 29;15(6):686. doi: 10.3390/antiox15060686 (PMC13295262; doi:10.3390/antiox15060686)
Supplement: Supplementary file 1 [file antioxidants-15-00686-s001.zip]

Archive with 1 entries (1 files):
- antioxidants-4311047-supplementary.pdf
